# Supplementary material for: Targeted nanodiamonds for identification of subcellular protein assemblies in mammalian cells
Source: PLoS One. 2017 Jun 21;12(6):e0179295. doi: 10.1371/journal.pone.0179295 (PMC5479563; doi:10.1371/journal.pone.0179295)
Supplement: S1 Table — Results of statistical tests of significance of the difference between labeled vs unlabeled NPC counts (upper) and bound vs unbound ND counts (lower) for targeted and untargeted data sets. (XLSX) [file pone.0179295.s004.xlsx]

## Sheet: NPC Labeling Stats
Counts of ND labeled NPCs
	Total	Labeled	Percentage	P-Value	2 Sample Poisson Parameters
Targeted	89	32	0.359551		y	m	p
Untargeted	93	3	0.0322581		32	35	0.489011
				1.09037e-07
Counts of Bound ND
	Total	Bound	Percentage	P-Value	2 Sample Poisson Parameters
Targeted	158	49	0.310127		y	m	p
Untargeted	239	3	0.0125523		49	53	0.397985
				0
				Calculated by high resolution online Binomial calculator at:
				http://keisan.casio.com/exec/system/1180573199
				1.5e-14
