# Supplementary material for: Targeted nanodiamonds for identification of subcellular protein assemblies in mammalian cells
Source: PLoS One. 2017 Jun 21;12(6):e0179295. doi: 10.1371/journal.pone.0179295 (PMC5479563; doi:10.1371/journal.pone.0179295)
Supplement: S2 Table — NPC-ND distances measured from TEM images. Positive values indicate distance into the cytoplasm, negative values indicate distance into the nucleus. (XLSX) [file pone.0179295.s005.xlsx]

## Sheet: Targeted and Untargeted Data
ND-NPC Distance
Targeted	Untargeted
-2335.1	-2162.8
-2326.7	-1499.9
-1955.2	-1385
-1886.7	-1305.5
-1850	-1293.2
-1762.7	-1246.5
-1459.5	-1214
-1167.2	-1176.7
-1060.4	-1142.8
-1055	-1114
-996.8	-1057.4
-903.6	-998.1
-902.4	-972.8
-881.1	-936.3
-857.4	-891.3
-847.9	-891.3
-831.3	-865.1
-823.9	-854.5
-790.7	-849.9
-741.3	-824.7
-700.7	-812
-699.5	-793
-674.4	-765
-667.9	-765
-647.6	-758.1
-616	-754.9
-548.1	-723.8
-531.9	-678.6
-425	-652.1
-415.7	-644.8
-387.2	-593.9
-384.3	-591.1
-366.9	-565.2
-337.8	-549.7
-327.1	-524.7
-319.8	-519.4
-317.8	-514
-295.3	-514
-250.2	-512.9
-248.1	-507.6
-242	-489.8
-231.2	-486
-227.9	-483.7
-196.7	-470
-175.2	-455.1
-174.7	-454.5
-151.4	-452.6
-120.6	-448.2
-115.9	-435
-114.1	-419
-112	-400.1
-97.6	-398.9
-90.5	-395.9
-84.2	-390
-83.4	-375.4
-75.6	-361.2
-42.8	-352.4
0	-341.8
0	-338.6
0	-338.6
0	-328.6
0	-324.5
0	-315.3
0	-312.3
0	-311.4
0	-307.7
0	-303.6
0	-300.6
0	-296
0	-280.9
0	-273.7
0	-261
0	-245.5
0	-230.5
0	-224.7
0	-223.5
0	-212.1
0	-198.1
0	-186.5
0	-180.5
0	-167.8
0	-163.3
0	-157.6
0	-155
0	-145
0	-139.6
0	-137.5
0	-133.5
0	-128.2
0	-126.1
0	-123.1
0	-113.2
0	-113
0	-104.6
0	-103
0	-99.3
0	-81.5
0	-73.1
0	-67.5
0	-50.2
0	-47.5
0	-41.4
0	-41.4
0	-27.9
0	0
0	0
15.8	0
18.8	48.8
31	53.2
53.3	65.1
56.1	68.1
61.2	72.2
98.1	77.1
105.6	92.4
108.2	98.6
108.9	106.8
121.7	124.5
133.5	128.2
152.5	128.8
163.7	132.9
163.9	132.9
168.8	138.9
183.1	138.9
192.1	147.1
203.7	157.3
214.4	170.4
238	173.8
272.4	179.6
285.9	180.5
291.2	189
300.9	219.3
326.8	226.5
345	233.5
348.9	242.4
372.1	247.4
375.9	247.6
408.8	253
452.4	256.1
482.9	258.1
506.1	265.1
516.6	276.5
609	282.1
648	284.7
676.5	287.1
694.6	299.6
742.4	300
781	303
782.3	306
885.3	307
893.4	334.5
908.7	335.3
920.8	336.9
994	337.5
1300.6	343.1
1576.8	344.3
1872.9	348.2
1916.7	350.4
2096.7	367
	369.1
	382.7
	384.2
	387.2
	409.1
	411.8
	420.7
	438.8
	443.4
	494.1
	495.2
	510.8
	524.3
	532.1
	539.1
	542.1
	546.2
	559.5
	560.9
	573.6
	578
	580.8
	582.2
	585.3
	586.5
	589.1
	620
	628.2
	639.3
	648.6
	649.8
	652.3
	693.8
	702.2
	705.6
	722.8
	731.7
	741.6
	761.7
	772.8
	775.9
	780.7
	788.1
	836
	863.2
	962.3
	967.2
	968.7
	1027.1
	1090.6
	1122.5
	1164.6
	1187.1
	1189.7
	1200.6
	1202.6
	1225.2
	1234.6
	1248.6
	1255.2
	1341.2
	1456.7
	1511.2
	1511.2
	1519.1
	1554
	1558.4
	1611.3
	1614.5
	1628.9
	1662.3
	1693.1
	1704.8
	1722.4
	1797.8
	1866.2
	1910.9
	1919
	2093.5
	2511.8
	2809.3
